# Supplementary material for: A scalable method for parameter-free simulation and validation of mechanistic cellular signal transduction network models
Source: NPJ Syst Biol Appl. 2020 Jan 10;6:2. doi: 10.1038/s41540-019-0120-5 (PMC6954118; doi:10.1038/s41540-019-0120-5)
Supplement: Supplementary file 2 — Supplementary Model 2 [file 41540_2019_120_MOESM2_ESM.xls]

## Sheet: ReactionList
!!SBtab TableType='rxnconReactionList' TableName='ReactionList'
!UID:Reaction	!ComponentA:Name	!ComponentA:Domain	!ComponentA:Residue	!Reaction	!ComponentB:Name	!ComponentB:Domain	!ComponentB:Residue	!Quality	!Literature:Identifiers:pubmed	!Comment
Ste2_[Pher]_i_Pher_[Ste2]	Ste2	Pher		i	Pher	Ste2
Gpa1_[Ste2]_ppi_Ste2_[Gpa1]	Gpa1	Ste2		ppi	Ste2	Gpa1
Gpa1_[Ste4]_ppi_Ste4_[Gpa1]	Gpa1	Ste4		ppi	Ste4	Gpa1
Gpa1_aGEx_Gpa1_[(GnP)]	Gpa1			aGEx	Gpa1		GnP
Gpa1_aGHy_Gpa1_[(GnP)]	Gpa1			aGHy	Gpa1		GnP
Ste2_[Sst2]_ppi_Sst2_[Ste2]	Ste2	Sst2		ppi	Sst2	Ste2
R_Syn_Ste2	R			Syn	Ste2
Ste2_[Yck]_ppi_Yck_[Ste2]	Ste2	Yck		ppi	Yck	Ste2
Yck_P+_Ste2_[(S338orS339)]	Yck			P+	Ste2		S338orS339
P_DEG_Ste2	P			DEG	Ste2
Fus3_[Dock]_ppi_Sst2_[MAPK]	Fus3	Dock		ppi	Sst2	MAPK
Kss1_[Dock]_ppi_Sst2_[MAPK]	Kss1	Dock		ppi	Sst2	MAPK
Fus3_P+_Sst2_[(S539)]	Fus3			P+	Sst2		S539
Kss1_P+_Sst2_[(S539)]	Kss1			P+	Sst2		S539
P_DEG_Sst2	P			DEG	Sst2
R_Syn_Sst2	R			Syn	Sst2
P_DEG_Gpa1	P			DEG	Gpa1
R_Syn_Gpa1	R			Syn	Gpa1
Ste5_[Ste5]_ppi_Ste5_[Ste5]	Ste5	Ste5		ppi	Ste5	Ste5
Ste4_[Ste5]_ppi_Ste5_[Ste4]	Ste4	Ste5		ppi	Ste5	Ste4
Ste4_[Ste20]_ppi_Ste20_[Ste4]	Ste4	Ste20		ppi	Ste20	Ste4
Ste5_[Ste11]_ppi_Ste11_[Ste5]	Ste5	Ste11		ppi	Ste11	Ste5
Ste5_[Ste7]_ppi_Ste7_[Ste5]	Ste5	Ste7		ppi	Ste7	Ste5
Fus3_[Dock]_ppi_Ste5_[MAPK]	Fus3	Dock		ppi	Ste5	MAPK
Kss1_[Dock]_ppi_Ste5_[MAPK]	Kss1	Dock		ppi	Ste5	MAPK
Ste20_P+_Ste11_[(S302)]	Ste20			P+	Ste11		S302	Unchained: Three parallel phosphorylation events
Ste20_P+_Ste11_[(S306)]	Ste20			P+	Ste11		S306	Unchained: Three parallel phosphorylation events
Ste20_P+_Ste11_[(T307)]	Ste20			P+	Ste11		T307	Unchained: Three parallel phosphorylation events
Ste11_P+_Ste7_[(S359)]	Ste11			P+	Ste7		S359	Unchained: Two parallel phosphorylation events
Ste11_P+_Ste7_[(T363)]	Ste11			P+	Ste7		T363	Unchained: Two parallel phosphorylation events
Ste7_P+_Fus3_[(T180)]	Ste7			P+	Fus3		T180
Ste7_P+_Fus3_[(Y182)]	Ste7			P+	Fus3		Y182
Ste7_P+_Kss1_[(T183)]	Ste7			P+	Kss1		T183
Ste7_P+_Kss1_[(Y185)]	Ste7			P+	Kss1		Y185
Ptp_[MAPK]_ppi_Fus3_[Dock]	Ptp	MAPK		ppi	Fus3	Dock
Ptp_[MAPK]_ppi_Kss1_[Dock]	Ptp	MAPK		ppi	Kss1	Dock
Ptp_P-_Fus3_[(Y182)]	Ptp			P-	Fus3		Y182
Ptp_P-_Kss1_[(Y185)]	Ptp			P-	Kss1		Y185
Fus3_[Dock]_ppi_Msg5_[MAPK]	Fus3	Dock		ppi	Msg5	MAPK
Kss1_[Dock]_ppi_Msg5_[MAPK]	Kss1	Dock		ppi	Msg5	MAPK
Msg5_P-_Fus3_[(Y182)]	Msg5			P-	Fus3		Y182
Msg5_P-_Fus3_[(T180)]	Msg5			P-	Fus3		T180
Msg5_P-_Kss1_[(Y185)]	Msg5			P-	Kss1		Y185
Msg5_P-_Kss1_[(T183)]	Msg5			P-	Kss1		T183
Fus3_[Dock]_ppi_Ste7_[MAPK]	Fus3	Dock		ppi	Ste7	MAPK
Kss1_[Dock]_ppi_Ste7_[MAPK]	Kss1	Dock		ppi	Ste7	MAPK
Fus3_[Dock]_ppi_Ste11_[MAPK]	Fus3	Dock		ppi	Ste11	MAPK
Kss1_[Dock]_ppi_Ste11_[MAPK]	Kss1	Dock		ppi	Ste11	MAPK
Fus3_P+_Ste11_[(Feedback)]	Fus3			P+	Ste11		Feedback
Kss1_P+_Ste11_[(Feedback)]	Kss1			P+	Ste11		Feedback
P_DEG_Ste11	P			DEG	Ste11
R_Syn_Ste11	R			Syn	Ste11
Fus3_DEG_Ste7	Fus3			DEG	Ste7
R_Syn_Ste7	R			Syn	Ste7
Dig1_[Ste12]_ppi_Ste12_[Dig1]	Dig1	Ste12		ppi	Ste12	Dig1
Dig2_[Ste12]_ppi_Ste12_[Dig2]	Dig2	Ste12		ppi	Ste12	Dig2
Kss1_[Dock]_ppi_Ste12_[MAPK]	Kss1	Dock		ppi	Ste12	MAPK
Fus3_[Dock]_ppi_Ste12_[MAPK]	Fus3	Dock		ppi	Ste12	MAPK
Dig1_[MAPK]_ppi_Fus3_[Dock]	Dig1	MAPK		ppi	Fus3	Dock
Dig1_[MAPK]_ppi_Kss1_[Dock]	Dig1	MAPK		ppi	Kss1	Dock
Fus3_P+_Dig1_[(MAPK)]	Fus3			P+	Dig1		MAPK
Kss1_P+_Dig1_[(MAPK)]	Kss1			P+	Dig1		MAPK
Dig2_[MAPK]_ppi_Fus3_[Dock]	Dig2	MAPK		ppi	Fus3	Dock
Dig2_[MAPK]_ppi_Kss1_[Dock]	Dig2	MAPK		ppi	Kss1	Dock
Fus3_P+_Dig2_[(MAPK)]	Fus3			P+	Dig2		MAPK
Kss1_P+_Dig2_[(MAPK)]	Kss1			P+	Dig2		MAPK
Ste12_Syn_Dig2	Ste12			Syn	Dig2
Ste12_Syn_Far1	Ste12			Syn	Far1
Ste12_Syn_Fus3	Ste12			Syn	Fus3
Ste12_Syn_Gpa1	Ste12			Syn	Gpa1
Ste12_Syn_Msg5	Ste12			Syn	Msg5
Ste12_Syn_Ptp	Ste12			Syn	Ptp
Ste12_Syn_Sst2	Ste12			Syn	Sst2
Ste12_Syn_Ste2	Ste12			Syn	Ste2
Far1_[MAPK]_ppi_Fus3_[Dock]	Far1	MAPK		ppi	Fus3	Dock
Fus3_P+_Far1_[(T306)]	Fus3			P+	Far1		T306
Far1_[MAPK]_ppi_Kss1_[Dock]	Far1	MAPK		ppi	Kss1	Dock
Kss1_P+_Far1_[(T306)]	Kss1			P+	Far1		T306
UC83_P-_Dig1_[(MAPK)]	UC83			P-	Dig1		MAPK
UC84_P-_Dig2_[(MAPK)]	UC84			P-	Dig2		MAPK
UC85_P-_Far1_[(S87)]	UC85			P-	Far1		S87
UC86_P-_Far1_[(T306)]	UC86			P-	Far1		T306
UC87_P-_Fus3_[(T180)]	UC87			P-	Fus3		T180
UC88_P-_Fus3_[(Y182)]	UC88			P-	Fus3		Y182
UC89_P-_Kss1_[(T183)]	UC89			P-	Kss1		T183
UC90_P-_Kss1_[(Y185)]	UC90			P-	Kss1		Y185
UC91_P-_Sst2_[(S539)]	UC91			P-	Sst2		S539
UC92_P-_Ste2_[(S338orS339)]	UC92			P-	Ste2		S338orS339
UC93_P-_Ste7_[(S359)]	UC93			P-	Ste7		S359
UC94_P-_Ste7_[(T363)]	UC94			P-	Ste7		T363
UC95_P-_Ste11_[(S302)]	UC95			P-	Ste11		S302
UC96_P-_Ste11_[(S306)]	UC96			P-	Ste11		S306
UC97_P-_Ste11_[(T307)]	UC97			P-	Ste11		T307
		!
		!

## Sheet: ContingencyList
!!SBtab TableType='rxnconContingencyList' TableName='ContingencyList'
!UID:Contingency	!Target	!Contingency	!Modifier	!Reference:Identifiers:pubmed	!Quality	!Comment
1	Gpa1_[Ste2]_ppi_Ste2_[Gpa1]	0	Gpa1_[Ste4]--Ste4_[Gpa1]	delta_k_on = 0; set to K+/K- to regenerate equations
2	Gpa1_[Ste2]_ppi-_Ste2_[Gpa1]	K-	Gpa1_[Ste4]--Ste4_[Gpa1]	delta_k_off = k_off/coop.factor (undefined). Factor assumed to be >1
3	Gpa1_[Ste4]_ppi_Ste4_[Gpa1]	0	Gpa1_[(GnP)]-{GTP}	delta_k_on = 0; set to K+/K- to regenerate equations
4	Gpa1_[Ste4]_ppi_Ste4_[Gpa1]	0	Gpa1_[Ste2]--Ste2_[Gpa1]	delta_k_on = 0; set to K+/K- to regenerate equations
5	Gpa1_[Ste4]_ppi_Ste4_[Gpa1]	!	Ste4_[Ste5]--0
6	Gpa1_[Ste4]_ppi_Ste4_[Gpa1]	!	Ste4_[Ste20]--0
7	Gpa1_[Ste4]_ppi-_Ste4_[Gpa1]	!	Gpa1_[(GnP)]-{GTP}	delta_k_off = k_off * GTP factor (undefined). Factor assumed to be >1		Changed to from K+ to ! in gap filling
8	Gpa1_[Ste4]_ppi-_Ste4_[Gpa1]	K-	Gpa1_[Ste2]--Ste2_[Gpa1]	delta_k_off = k_off/coop.factor (undefined). Factor assumed to be >1
9	Gpa1_[Ste4]_ppi-_Ste4_[Gpa1]	0	Ste4_[Ste5]--0	To match rules: !, but mutually exclusive states - not needed.
10	Gpa1_[Ste4]_ppi-_Ste4_[Gpa1]	0	Ste4_[Ste20]--0	To match rules: !, but mutually exclusive states - not needed.
11	Gpa1_aGEx_Gpa1_[(GnP)]	0	Gpa1_[Ste2]--Ste2_[Gpa1]	delta_k = 0; set to K+ to recreate rules
12	Gpa1_aGEx_Gpa1_[(GnP)]	!	<Gpa1Ste2Pher>	K+ (four orders of magnitude)		Changed to from K+ to ! in gap filling
13	<Gpa1Ste2Pher>	AND	Gpa1_[Ste2]--Ste2_[Gpa1]
14	<Gpa1Ste2Pher>	AND	Ste2_[Pher]--Pher_[Ste2]
15	Gpa1_aGHy_Gpa1_[(GnP)]	0	Gpa1_[Ste2]--Ste2_[Gpa1]	delta_k = 0; set to K+ to recreate rules
16	Gpa1_aGHy_Gpa1_[(GnP)]	K+	<Gpa1Ste2Sst2>	K+ (three orders of magnitude)
17	<Gpa1Ste2Sst2>	AND	Ste2_[Sst2]--Sst2_[Ste2]
18	<Gpa1Ste2Sst2>	AND	Gpa1_[Ste2]--Ste2_[Gpa1]
19	Ste2_[Sst2]_ppi_Sst2_[Ste2]	!	Ste2_[(S338orS339)]-{0}
20	Ste2_[Sst2]_ppi_Sst2_[Ste2]	!	Ste2_[Yck]--0
21	Ste2_[Sst2]_ppi_Sst2_[Ste2]	!	Sst2_[MAPK]--0
22	Ste2_[Sst2]_ppi-_Sst2_[Ste2]	0	Ste2_[(S338orS339)]-{0}	Needed to match rules: !; but state combination can never appear
23	Ste2_[Sst2]_ppi-_Sst2_[Ste2]	0	Ste2_[Yck]--0	To match rules: !, but mutually exclusive states - not needed.
24	Ste2_[Sst2]_ppi-_Sst2_[Ste2]	0	Sst2_[MAPK]--0	To match rules: !, but mutually exclusive states - not needed.
25	Ste2_[Yck]_ppi_Yck_[Ste2]	!	Ste2_[(S338orS339)]-{0}
26	Ste2_[Yck]_ppi_Yck_[Ste2]	!	Ste2_[Sst2]--0
27	Ste2_[Yck]_ppi-_Yck_[Ste2]	K-	Ste2_[(S338orS339)]-{0}	Phosphorylation trigger dissociation = stabilisation in the absence of phosphorylation (same behaviour without lumping reactions)
28	Ste2_[Yck]_ppi-_Yck_[Ste2]	0	Ste2_[Sst2]--0	To match rules: !, but mutually exclusive states - not needed.
29	Yck_P+_Ste2_[(S338orS339)]	!	Ste2_[Yck]--Yck_[Ste2]
30	Yck_P+_Ste2_[(S338orS339)]	K+	Pher_[Ste2]--Ste2_[Pher]	K+ (three orders of magnitude)
31	P_DEG_Ste2	!	Ste2_[(S338orS339)]-{P}
32	Fus3_[Dock]_ppi_Sst2_[MAPK]	!	<Fus180or182P>
33	<Fus180or182P>	OR	Fus3_[(T180)]-{P}
34	<Fus180or182P>	OR	Fus3_[(Y182)]-{P}
35	Fus3_[Dock]_ppi_Sst2_[MAPK]	0	<Fus180and182P>	delta_k = 0; set to K+ to recreate rules
36	<Fus180and182P>	AND	Fus3_[(T180)]-{P}
37	<Fus180and182P>	AND	Fus3_[(Y182)]-{P}
38	Fus3_[Dock]_ppi_Sst2_[MAPK]	!	Sst2_[Ste2]--0
39	Fus3_[Dock]_ppi_Sst2_[MAPK]	!	Sst2_[(S539)]-{0}
40	Fus3_[Dock]_ppi-_Sst2_[MAPK]	0	<Fus180or182P>	Corrected from !: As Fus3 can be dephosphorylated in any context, dimer could be permanent.
41	Fus3_[Dock]_ppi-_Sst2_[MAPK]	K-	<Fus180and182P>	K-off pT = pY > pTpY
42	Fus3_[Dock]_ppi-_Sst2_[MAPK]	0	Sst2_[Ste2]--0	To match rules: !, but mutually exclusive states - not needed.
43	Fus3_[Dock]_ppi-_Sst2_[MAPK]	K-	Sst2_[(S539)]-{0}	Phosphorylation trigger dissociation = stabilisation in the absence of phosphorylation (same behaviour without lumping reactions)
44	Kss1_[Dock]_ppi_Sst2_[MAPK]	!	<Kss183or185P>
45	<Kss183or185P>	OR	Kss1_[(T183)]-{P}
46	<Kss183or185P>	OR	Kss1_[(Y185)]-{P}
47	Kss1_[Dock]_ppi_Sst2_[MAPK]	0	<Kss183and185P>	delta_k = 0; set to K+ to recreate rules
48	<Kss183and185P>	AND	Kss1_[(T183)]-{P}
49	<Kss183and185P>	AND	Kss1_[(Y185)]-{P}
50	Kss1_[Dock]_ppi_Sst2_[MAPK]	!	Sst2_[Ste2]--0
51	Kss1_[Dock]_ppi_Sst2_[MAPK]	!	Sst2_[(S539)]-{0}
52	Kss1_[Dock]_ppi-_Sst2_[MAPK]	0	<Kss183or185P>	Corrected from !: As Kss1 can be dephosphorylated in any context, dimer could be permanent.
53	Kss1_[Dock]_ppi-_Sst2_[MAPK]	K-	<Kss183and185P>
54	Kss1_[Dock]_ppi-_Sst2_[MAPK]	0	Sst2_[Ste2]--0	To match rules: !, but mutually exclusive states - not needed.
55	Kss1_[Dock]_ppi-_Sst2_[MAPK]	K-	Sst2_[(S539)]-{0}	Phosphorylation trigger dissociation = stabilisation in the absence of phosphorylation (same behaviour without lumping reactions)
56	Fus3_P+_Sst2_[(S539)]	!	<Fus180or182P>
57	Fus3_P+_Sst2_[(S539)]	K+	Fus3_[(T180)]-{P}	kcat pY > pT > pTpY :: Corrected to K+.
58	Fus3_P+_Sst2_[(S539)]	K+	Fus3_[(Y182)]-{P}	kcat pY > pT > pTpY :: Corrected to K+.
59	Fus3_P+_Sst2_[(S539)]	!	Fus3_[Dock]--Sst2_[MAPK]
60	Kss1_P+_Sst2_[(S539)]	!	<Kss183or185P>
61	Kss1_P+_Sst2_[(S539)]	K+	Kss1_[(T183)]-{P}	kcat pY > pT > pTpY :: Corrected to K+.
62	Kss1_P+_Sst2_[(S539)]	K+	Kss1_[(Y185)]-{P}	kcat pY > pT > pTpY :: Corrected to K+.
63	Kss1_P+_Sst2_[(S539)]	!	Kss1_[Dock]--Sst2_[MAPK]
64	P_DEG_Sst2	K+	Sst2_[(S539)]-{P}	K+, about two-fold
65	Ste5_[Ste5]_ppi_Ste5_[Ste5]	0	Ste4@2_[Ste5]--Ste5@0_[Ste4]	delta_k_on = 0; set to K+/K- to regenerate equations		applied to one, both or both one and both?
66	Ste5_[Ste5]_ppi_Ste5_[Ste5]	0	<Ste4554>#Ste5@0=Ste5@0#Ste5@1=Ste5@1	delta_k_on = 0; set to K+/K- to regenerate equations
67	<Ste4554>	AND	Ste4@2_[Ste5]--Ste5@0_[Ste4]
68	<Ste4554>	AND	Ste4@3_[Ste5]--Ste5@1_[Ste4]
69	Ste5_[Ste5]_ppi-_Ste5_[Ste5]	K-	Ste4@2_[Ste5]--Ste5@0_[Ste4]	delta_k_off = k_off/coop.factor (undefined). Factor assumed to be >1		applied to one, both or both one and both?
70	Ste5_[Ste5]_ppi-_Ste5_[Ste5]	K-	<Ste4554>#Ste5@0=Ste5@0#Ste5@1=Ste5@1	delta_k_off = k_off/coop.factor (undefined). Factor assumed to be >1
71	Ste4_[Ste5]_ppi_Ste5_[Ste4]	!	Ste4_[Gpa1]--0
72	Ste4_[Ste5]_ppi_Ste5_[Ste4]	0	Ste5@1_[Ste5]--Ste5@2_[Ste5]	delta_k_on = 0; set to K+/K- to regenerate equations
73	Ste4_[Ste5]_ppi_Ste5_[Ste4]	0	<Ste5Ste5Ste4>#Ste5@1=Ste5@1	delta_k_on = 0; set to K+/K- to regenerate equations
74	<Ste5Ste5Ste4>	AND	Ste5@1_[Ste5]--Ste5@2_[Ste5]
75	<Ste5Ste5Ste4>	AND	Ste4@3_[Ste5]--Ste5@2_[Ste4]
76	Ste4_[Ste5]_ppi-_Ste5_[Ste4]	0	Ste4_[Gpa1]--0	To match rules: !, but mutually exclusive states - not needed.
77	Ste4_[Ste5]_ppi-_Ste5_[Ste4]	K-	Ste5@1_[Ste5]--Ste5@2_[Ste5]	delta_k_off = k_off/coop.factor (undefined). Factor assumed to be >1
78	Ste4_[Ste5]_ppi-_Ste5_[Ste4]	K-	<Ste5Ste5Ste4>#Ste5@1=Ste5@1	delta_k_off = k_off/coop.factor (undefined). Factor assumed to be >1
79	Ste4_[Ste20]_ppi_Ste20_[Ste4]	!	Ste4_[Gpa1]--0			Deleted Ste4_[Ste20]_ppi_Ste20_[Ste4] ! Ste20_[Ste11]--0 as no reaction for Ste11 binding to Ste20 exists (and no Ste20 domain in Ste11)
80	Ste4_[Ste20]_ppi-_Ste20_[Ste4]	0	Ste4_[Gpa1]--0	To match rules: !, but mutually exclusive states - not needed.		Deleted Ste4_[Ste20]_ppi_Ste20_[Ste4] ! Ste20_[Ste11]--0 as no reaction for Ste11 binding to Ste20 exists (and no Ste20 domain in Ste11)
81	Ste5_[Ste11]_ppi_Ste11_[Ste5]	!	Ste11_[MAPK]--0
82	Ste5_[Ste11]_ppi-_Ste11_[Ste5]	0	Ste11_[MAPK]--0	To match rules: !, but mutually exclusive states - not needed.
83	Ste5_[Ste7]_ppi_Ste7_[Ste5]	!	Ste7_[MAPK]--0
84	Ste5_[Ste7]_ppi-_Ste7_[Ste5]	0	Ste7_[MAPK]--0	To match rules: !, but mutually exclusive states - not needed.
85	Ste20_P+_Ste11_[(S302)]	!	<Ste20Ste4Ste5Ste11>
86	<Ste20Ste4Ste5Ste11>	AND	Ste4_[Ste20]--Ste20_[Ste4]
87	<Ste20Ste4Ste5Ste11>	AND	Ste5_[Ste11]--Ste11_[Ste5]
88	<Ste20Ste4Ste5Ste11>	AND	Ste4_[Ste5]--Ste5_[Ste4]
89	Ste20_P+_Ste11_[(S306)]	!	<Ste20Ste4Ste5Ste11>
90	Ste20_P+_Ste11_[(T307)]	!	<Ste20Ste4Ste5Ste11>
91	Ste11_P+_Ste7_[(S359)]	!	<Ste11PSte5Ste5Ste7>#Ste11@0=Ste11@0#Ste7@1=Ste7@1
92	<Ste11PSte5Ste5Ste7>	AND	Ste5@2_[Ste11]--Ste11@0_[Ste5]
93	<Ste11PSte5Ste5Ste7>	AND	Ste5@2_[Ste5]--Ste5@3_[Ste5]
94	<Ste11PSte5Ste5Ste7>	AND	Ste5@3_[Ste7]--Ste7@1_[Ste5]
95	<Ste11PSte5Ste5Ste7>	AND	<Ste11P>#Ste11@0=Ste11@0
96	<Ste11P>	OR	Ste11@0_[(S302)]-{P}
97	<Ste11P>	OR	Ste11@0_[(S306)]-{P}
98	<Ste11P>	OR	Ste11@0_[(T307)]-{P}
99	Ste11_P+_Ste7_[(S359)]	K+	Ste11_[(S302)]-{P}	Effect not defined. Text assumes full activity from two Ps, i.e. 2 faster than 1. Coded as K+
100	Ste11_P+_Ste7_[(S359)]	K+	Ste11_[(S306)]-{P}	Effect not defined. Text assumes full activity from two Ps, i.e. 2 faster than 1. Coded as K+
101	Ste11_P+_Ste7_[(S359)]	K+	Ste11_[(T307)]-{P}	Effect not defined. Text assumes full activity from two Ps, i.e. 2 faster than 1. Coded as K+
102	Ste11_P+_Ste7_[(T363)]	!	<Ste11PSte5Ste5Ste7>#Ste11@0=Ste11@0#Ste7@1=Ste7@1
103	Ste11_P+_Ste7_[(T363)]	K+	Ste11_[(S302)]-{P}	Effect not defined. Text assumes full activity from two Ps, i.e. 2 faster than 1. Coded as K+
104	Ste11_P+_Ste7_[(T363)]	K+	Ste11_[(S306)]-{P}	Effect not defined. Text assumes full activity from two Ps, i.e. 2 faster than 1. Coded as K+
105	Ste11_P+_Ste7_[(T363)]	K+	Ste11_[(T307)]-{P}	Effect not defined. Text assumes full activity from two Ps, i.e. 2 faster than 1. Coded as K+
106	Ste7_P+_Fus3_[(T180)]	!	<Ste7PSte5Fus3>
107	<Ste7PSte5Fus3>	AND	Ste5_[Ste7]--Ste7_[Ste5]
108	<Ste7PSte5Fus3>	AND	Fus3_[Dock]--Ste5_[MAPK]
109	<Ste7PSte5Fus3>	AND	<Ste7P>
110	<Ste7P>	OR	Ste7_[(S359)]-{P}
111	<Ste7P>	OR	Ste7_[(T363)]-{P}
112	Ste7_P+_Fus3_[(T180)]	K+	Ste7_[(S359)]-{P}	k_cat without double P = k_cat/factor (not defined). Factor assumed > 1.
113	Ste7_P+_Fus3_[(T180)]	K+	Ste7_[(T363)]-{P}	k_cat without double P = k_cat/factor (not defined). Factor assumed > 1.
114	Ste7_P+_Fus3_[(T180)]	!	Ste7_[MAPK]--0
115	Ste7_P+_Fus3_[(T180)]	0	Fus3_[(Y182)]-{P}	Almost no change in rate constants
116	Ste7_P+_Fus3_[(Y182)]	!	<Ste7PSte5Fus3>
117	Ste7_P+_Fus3_[(Y182)]	K+	Ste7_[(S359)]-{P}	k_cat without double P = k_cat/factor (not defined). Factor assumed > 1.
118	Ste7_P+_Fus3_[(Y182)]	K+	Ste7_[(T363)]-{P}	k_cat without double P = k_cat/factor (not defined). Factor assumed > 1.
119	Ste7_P+_Fus3_[(Y182)]	!	Ste7_[MAPK]--0
120	Ste7_P+_Fus3_[(Y182)]	K-	Fus3_[(T180)]-{P}	Two-fold lower rate of P+Y when pT
121	Ste7_P+_Kss1_[(T183)]	!	<Ste7PKss1>
122	<Ste7PKss1>	AND	<Ste7P>
123	<Ste7PKss1>	AND	<Ste7Kss1>
124	<Ste7Kss1>	OR	<Ste7Kss1noSte5>
125	<Ste7Kss1>	OR	<Ste7Ste5Kss1>
126	<Ste7Kss1noSte5>	AND	Kss1_[Dock]--Ste7_[MAPK]
127	<Ste7Kss1noSte5>	AND	Ste7_[Ste5]--0
128	<Ste7Ste5Kss1>	AND	Ste5_[Ste7]--Ste7_[Ste5]
129	<Ste7Ste5Kss1>	AND	Kss1_[Dock]--Ste5_[MAPK]
130	<Ste7Ste5Kss1>	AND	Ste7_[MAPK]--0
131	Ste7_P+_Kss1_[(T183)]	K+	Ste7_[(S359)]-{P}	k_cat without double P = k_cat/factor (not defined). Factor assumed > 1.
132	Ste7_P+_Kss1_[(T183)]	K+	Ste7_[(T363)]-{P}	k_cat without double P = k_cat/factor (not defined). Factor assumed > 1.
133	Ste7_P+_Kss1_[(T183)]	0	Kss1_[(Y185)]-{P}	Same as for Fus3 assigned
134	Ste7_P+_Kss1_[(Y185)]	!	<Ste7PKss1>
135	Ste7_P+_Kss1_[(Y185)]	K+	Ste7_[(S359)]-{P}	k_cat without double P = k_cat/factor (not defined). Factor assumed > 1.
136	Ste7_P+_Kss1_[(Y185)]	K+	Ste7_[(T363)]-{P}	k_cat without double P = k_cat/factor (not defined). Factor assumed > 1.
137	Ste7_P+_Kss1_[(Y185)]	K-	Kss1_[(T183)]-{P}	Same as for Fus3 assigned
138	Ptp_[MAPK]_ppi_Fus3_[Dock]	!	Fus3_[(Y182)]-{P}
139	Ptp_[MAPK]_ppi-_Fus3_[Dock]	K-	Fus3_[(Y182)]-{P}	Dephosphorylation trigger dissociation = stabilisation when phosphorylated (same behaviour with lumping reactions)
140	Ptp_[MAPK]_ppi_Kss1_[Dock]	!	Kss1_[(Y185)]-{P}
141	Ptp_[MAPK]_ppi-_Kss1_[Dock]	K-	Kss1_[(Y185)]-{P}	Dephosphorylation trigger dissociation = stabilisation when phosphorylated (same behaviour with lumping reactions)
142	Ptp_P-_Fus3_[(Y182)]	!	Ptp_[MAPK]--Fus3_[Dock]
143	Ptp_P-_Kss1_[(Y185)]	!	Ptp_[MAPK]--Kss1_[Dock]
144	Fus3_[Dock]_ppi_Msg5_[MAPK]	!	<Fus180or182P>
145	Fus3_[Dock]_ppi_Msg5_[MAPK]	0	Fus3_[(T180)]-{P}	No effect: Set to K+ to regenerate equations
146	Fus3_[Dock]_ppi_Msg5_[MAPK]	0	Fus3_[(Y182)]-{P}	No effect: Set to K+ to regenerate equations
147	Fus3_[Dock]_ppi-_Msg5_[MAPK]	K-	<Fus180or182P>	Dephosphorylation trigger dissociation; bond stabilised by phosphorylation - this allows processive dephosphorylation; original rule based model can only be recreated with lumped reactions
148	Fus3_[Dock]_ppi-_Msg5_[MAPK]	0	Fus3_[(T180)]-{P}	Dephosphorylation trigger dissociation
149	Fus3_[Dock]_ppi-_Msg5_[MAPK]	0	Fus3_[(Y182)]-{P}	Dephosphorylation trigger dissociation
150	Kss1_[Dock]_ppi_Msg5_[MAPK]	!	<Kss183or185P>
151	Kss1_[Dock]_ppi_Msg5_[MAPK]	0	Kss1_[(T183)]-{P}	No effect: Set to K+ to regenerate equations
152	Kss1_[Dock]_ppi_Msg5_[MAPK]	0	Kss1_[(Y185)]-{P}	No effect: Set to K+ to regenerate equations
153	Kss1_[Dock]_ppi-_Msg5_[MAPK]	K-	<Kss183or185P>	Dephosphorylation trigger dissociation; bond stabilised by phosphorylation - this allows processive dephosphorylation; original rule based model can only be recreated with lumped reactions
154	Kss1_[Dock]_ppi-_Msg5_[MAPK]	0	Kss1_[(T183)]-{P}	Dephosphorylation trigger dissociation
155	Kss1_[Dock]_ppi-_Msg5_[MAPK]	0	Kss1_[(Y185)]-{P}	Dephosphorylation trigger dissociation
156	Msg5_P-_Fus3_[(Y182)]	!	Fus3_[Dock]--Msg5_[MAPK]
157	Msg5_P-_Fus3_[(T180)]	!	Fus3_[Dock]--Msg5_[MAPK]
158	Msg5_P-_Fus3_[(T180)]	!	Fus3_[(Y182)]-{0}
159	Msg5_P-_Kss1_[(Y185)]	!	Kss1_[Dock]--Msg5_[MAPK]
160	Msg5_P-_Kss1_[(T183)]	!	Kss1_[Dock]--Msg5_[MAPK]
161	Msg5_P-_Kss1_[(T183)]	!	Kss1_[(Y185)]-{0}
162	Fus3_[Dock]_ppi_Ste7_[MAPK]	!	Ste7_[Ste5]--0
163	Fus3_[Dock]_ppi-_Ste7_[MAPK]	0	Ste7_[Ste5]--0	To match rules: !, but mutually exclusive states - not needed.
164	Kss1_[Dock]_ppi_Ste7_[MAPK]	!	Ste7_[Ste5]--0
165	Kss1_[Dock]_ppi-_Ste7_[MAPK]	0	Ste7_[Ste5]--0	To match rules: !, but mutually exclusive states - not needed.
166	Fus3_[Dock]_ppi_Ste11_[MAPK]	!	<Fus180or182P>
167	Fus3_[Dock]_ppi_Ste11_[MAPK]	!	Ste11_[Ste5]--0
168	Fus3_[Dock]_ppi_Ste11_[MAPK]	!	Ste11_[(Feedback)]-{0}
169	Fus3_[Dock]_ppi_Ste11_[MAPK]	0	<Fus180and182P>	delta_k_on = 0; set to K+/K- to regenerate equations
170	Fus3_[Dock]_ppi-_Ste11_[MAPK]	0	<Fus180or182P>	Corrected from !: As Fus3 can be dephosphorylated in any context, dimer could be permanent.
171	Fus3_[Dock]_ppi-_Ste11_[MAPK]	0	Ste11_[Ste5]--0	To match rules: !, but mutually exclusive states - not needed.
172	Fus3_[Dock]_ppi-_Ste11_[MAPK]	K-	Ste11_[(Feedback)]-{0}	Phosphorylation trigger dissociation = stabilisation in the absence of phosphorylation (same behaviour without lumping reactions)
173	Fus3_[Dock]_ppi-_Ste11_[MAPK]	K-	<Fus180and182P>	delta_k_off = k_off/coop.factor (undefined). Factor assumed to be >1
174	Kss1_[Dock]_ppi_Ste11_[MAPK]	!	<Kss183or185P>
175	Kss1_[Dock]_ppi_Ste11_[MAPK]	!	Ste11_[Ste5]--0
176	Kss1_[Dock]_ppi_Ste11_[MAPK]	!	Ste11_[(Feedback)]-{0}
177	Kss1_[Dock]_ppi_Ste11_[MAPK]	0	<Kss183and185P>	delta_k_on = 0; set to K+/K- to regenerate equations
178	Kss1_[Dock]_ppi-_Ste11_[MAPK]	0	<Kss183or185P>	Corrected from !: As Kss1 can be dephosphorylated in any context, dimer could be permanent.
179	Kss1_[Dock]_ppi-_Ste11_[MAPK]	0	Ste11_[Ste5]--0	To match rules: !, but mutually exclusive states - not needed.
180	Kss1_[Dock]_ppi-_Ste11_[MAPK]	K-	Ste11_[(Feedback)]-{0}	Phosphorylation trigger dissociation = stabilisation in the absence of phosphorylation (same behaviour without lumping reactions)
181	Kss1_[Dock]_ppi-_Ste11_[MAPK]	K-	<Kss183and185P>	delta_k_off = k_off/coop.factor (undefined). Factor assumed to be >1
182	Fus3_P+_Ste11_[(Feedback)]	!	Fus3_[Dock]--Ste11_[MAPK]
183	Fus3_P+_Ste11_[(Feedback)]	!	Ste11_[Ste5]--0
184	Fus3_P+_Ste11_[(Feedback)]	!	<Fus180or182P>
185	Fus3_P+_Ste11_[(Feedback)]	K+	Fus3_[(T180)]-{P}	pY < pT < pTpY: K+
186	Fus3_P+_Ste11_[(Feedback)]	K+	Fus3_[(Y182)]-{P}	pY < pT < pTpY: K+
187	Kss1_P+_Ste11_[(Feedback)]	!	Kss1_[Dock]--Ste11_[MAPK]
188	Kss1_P+_Ste11_[(Feedback)]	!	Ste11_[Ste5]--0
189	Kss1_P+_Ste11_[(Feedback)]	!	<Kss183or185P>
190	Kss1_P+_Ste11_[(Feedback)]	K+	Kss1_[(T183)]-{P}	pY < pT < pTpY: K+
191	Kss1_P+_Ste11_[(Feedback)]	K+	Kss1_[(Y185)]-{P}	pY < pT < pTpY: K+
192	P_DEG_Ste11	K+	Ste11_[(Feedback)]-{P}
193	Fus3_DEG_Ste7	!	Ste7_[MAPK]--0
194	Fus3_DEG_Ste7	!	Ste7_[Ste5]--0
195	Fus3_DEG_Ste7	!	Fus3_[Dock]--0
196	Fus3_DEG_Ste7	!	<Fus180or182P>
197	Fus3_DEG_Ste7	K+	Fus3_[(T180)]-{P}
198	Fus3_DEG_Ste7	K+	Fus3_[(Y182)]-{P}
199	Dig1_[Ste12]_ppi_Ste12_[Dig1]	0	Dig2_[Ste12]--Ste12_[Dig2]	delta_k_on = 0; set to K+/K- to regenerate equations
200	Dig1_[Ste12]_ppi_Ste12_[Dig1]	0	Fus3_[Dock]--Ste12_[MAPK]	delta_k_on = 0; set to K+/K- to regenerate equations		Mutually exclusive - issue?
201	Dig1_[Ste12]_ppi_Ste12_[Dig1]	0	Kss1_[Dock]--Ste12_[MAPK]	delta_k_on = 0; set to K+/K- to regenerate equations		Mutually exclusive - issue?
202	Dig1_[Ste12]_ppi_Ste12_[Dig1]	0	Dig1_[(MAPK)]-{P}	delta_k_on = 0; set to K+/K- to regenerate equations
203	Dig1_[Ste12]_ppi-_Ste12_[Dig1]	K-	Dig2_[Ste12]--Ste12_[Dig2]	delta_k_off = k_off/coop.factor (undefined). Factor assumed to be >1
204	Dig1_[Ste12]_ppi-_Ste12_[Dig1]	K-	Fus3_[Dock]--Ste12_[MAPK]	delta_k_off = k_off/coop.factor (undefined). Factor assumed to be >1		Mutually exclusive - issue?
205	Dig1_[Ste12]_ppi-_Ste12_[Dig1]	K-	Kss1_[Dock]--Ste12_[MAPK]	delta_k_off = k_off/coop.factor (undefined). Factor assumed to be >1		Mutually exclusive - issue?
206	Dig1_[Ste12]_ppi-_Ste12_[Dig1]	!	Dig1_[(MAPK)]-{P}	delta_k_off = k_off * P-factor (undefined). Factor assumed to be >1		Changed to from K+ to ! in gap filling
207	Dig2_[Ste12]_ppi_Ste12_[Dig2]	0	Dig1_[Ste12]--Ste12_[Dig1]	delta_k_on = 0; set to K+/K- to regenerate equations
208	Dig2_[Ste12]_ppi_Ste12_[Dig2]	0	Dig2_[(MAPK)]-{P}	delta_k_on = 0; set to K+/K- to regenerate equations
209	Dig2_[Ste12]_ppi-_Ste12_[Dig2]	K-	Dig1_[Ste12]--Ste12_[Dig1]	delta_k_off = k_off/coop.factor (undefined). Factor assumed to be >1
210	Dig2_[Ste12]_ppi-_Ste12_[Dig2]	!	Dig2_[(MAPK)]-{P}	delta_k_off = k_off * P-factor (undefined). Factor assumed to be >1		Changed to from K+ to ! in gap filling
211	Kss1_[Dock]_ppi_Ste12_[MAPK]	0	Dig1_[Ste12]--Ste12_[Dig1]	delta_k_on = 0; set to K+/K- to regenerate equations
212	Kss1_[Dock]_ppi_Ste12_[MAPK]	0	Kss1_[(T183)]-{P}	delta_k_on = 0; set to K+/K- to regenerate equations
213	Kss1_[Dock]_ppi_Ste12_[MAPK]	0	Kss1_[(Y185)]-{P}	delta_k_on = 0; set to K+/K- to regenerate equations
214	Kss1_[Dock]_ppi-_Ste12_[MAPK]	K-	Dig1_[Ste12]--Ste12_[Dig1]	delta_k_off = k_off/coop.factor (undefined). Factor assumed to be >1
215	Kss1_[Dock]_ppi-_Ste12_[MAPK]	K+	Kss1_[(T183)]-{P}	delta_k_off = k_off * P-factor (undefined). Factor assumed to be >1
216	Kss1_[Dock]_ppi-_Ste12_[MAPK]	K+	Kss1_[(Y185)]-{P}	delta_k_off = k_off * P-factor (undefined). Factor assumed to be >1
217	Fus3_[Dock]_ppi_Ste12_[MAPK]	0	Dig1_[Ste12]--Ste12_[Dig1]	delta_k_on = 0; set to K+/K- to regenerate equations
218	Fus3_[Dock]_ppi_Ste12_[MAPK]	0	Fus3_[(T180)]-{P}	delta_k_on = 0; set to K+/K- to regenerate equations
219	Fus3_[Dock]_ppi_Ste12_[MAPK]	0	Fus3_[(Y182)]-{P}	delta_k_on = 0; set to K+/K- to regenerate equations
220	Fus3_[Dock]_ppi-_Ste12_[MAPK]	K-	Dig1_[Ste12]--Ste12_[Dig1]	delta_k_off = k_off/coop.factor (undefined). Factor assumed to be >1
221	Fus3_[Dock]_ppi-_Ste12_[MAPK]	K+	Fus3_[(T180)]-{P}	delta_k_off = k_off * P-factor (undefined). Factor assumed to be >1
222	Fus3_[Dock]_ppi-_Ste12_[MAPK]	K+	Fus3_[(Y182)]-{P}	delta_k_off = k_off * P-factor (undefined). Factor assumed to be >1
223	Dig1_[MAPK]_ppi_Fus3_[Dock]	!	Dig1_[(MAPK)]-{0}
224	Dig1_[MAPK]_ppi_Fus3_[Dock]	!	<Fus180or182P>
225	Dig1_[MAPK]_ppi_Fus3_[Dock]	0	<Fus180and182P>	delta_k_on = 0; set to K+/K- to regenerate equations
226	Dig1_[MAPK]_ppi-_Fus3_[Dock]	K-	Dig1_[(MAPK)]-{0}	Phosphorylation trigger dissociation = stabilisation in the absence of phosphorylation (same behaviour without lumping reactions)
227	Dig1_[MAPK]_ppi-_Fus3_[Dock]	0	<Fus180or182P>	Corrected from !: As Fus3 can be dephosphorylated in any context, dimer could be permanent.
228	Dig1_[MAPK]_ppi-_Fus3_[Dock]	K-	<Fus180and182P>	delta_k_off pT = pY > pTpY: K+
229	Dig1_[MAPK]_ppi_Kss1_[Dock]	!	Dig1_[(MAPK)]-{0}
230	Dig1_[MAPK]_ppi_Kss1_[Dock]	!	<Kss183or185P>
231	Dig1_[MAPK]_ppi_Kss1_[Dock]	0	<Kss183and185P>	delta_k_off pT = pY > pTpY: K+
232	Dig1_[MAPK]_ppi-_Kss1_[Dock]	K-	Dig1_[(MAPK)]-{0}	Phosphorylation trigger dissociation = stabilisation in the absence of phosphorylation (same behaviour without lumping reactions)
233	Dig1_[MAPK]_ppi-_Kss1_[Dock]	0	<Kss183or185P>	Corrected from !: As Kss1 can be dephosphorylated in any context, dimer could be permanent.
234	Dig1_[MAPK]_ppi-_Kss1_[Dock]	K-	<Kss183and185P>	delta_k_off pT = pY > pTpY: K+
235	Fus3_P+_Dig1_[(MAPK)]	!	Dig1_[MAPK]--Fus3_[Dock]
236	Fus3_P+_Dig1_[(MAPK)]	!	<Fus180or182P>
237	Fus3_P+_Dig1_[(MAPK)]	K+	Fus3_[(T180)]-{P}	pY < pT < pTpY: K+
238	Fus3_P+_Dig1_[(MAPK)]	K+	Fus3_[(Y182)]-{P}	pY < pT < pTpY: K+
239	Kss1_P+_Dig1_[(MAPK)]	!	Dig1_[MAPK]--Kss1_[Dock]
240	Kss1_P+_Dig1_[(MAPK)]	!	<Kss183or185P>
241	Kss1_P+_Dig1_[(MAPK)]	K+	Kss1_[(T183)]-{P}	pY < pT < pTpY: K+
242	Kss1_P+_Dig1_[(MAPK)]	K+	Kss1_[(Y185)]-{P}	pY < pT < pTpY: K+
243	Dig2_[MAPK]_ppi_Fus3_[Dock]	!	Dig2_[(MAPK)]-{0}
244	Dig2_[MAPK]_ppi_Fus3_[Dock]	!	<Fus180or182P>
245	Dig2_[MAPK]_ppi_Fus3_[Dock]	0	<Fus180and182P>
246	Dig2_[MAPK]_ppi-_Fus3_[Dock]	K-	Dig2_[(MAPK)]-{0}	Phosphorylation trigger dissociation = stabilisation in the absence of phosphorylation (same behaviour without lumping reactions)
247	Dig2_[MAPK]_ppi-_Fus3_[Dock]	0	<Fus180or182P>	Corrected from !: As Fus3 can be dephosphorylated in any context, dimer could be permanent.
248	Dig2_[MAPK]_ppi-_Fus3_[Dock]	K-	<Fus180and182P>	delta_k_off pT = pY > pTpY
249	Dig2_[MAPK]_ppi_Kss1_[Dock]	!	Dig2_[(MAPK)]-{0}
250	Dig2_[MAPK]_ppi_Kss1_[Dock]	!	<Kss183or185P>
251	Dig2_[MAPK]_ppi_Kss1_[Dock]	0	<Kss183and185P>
252	Dig2_[MAPK]_ppi-_Kss1_[Dock]	K-	Dig2_[(MAPK)]-{0}	Phosphorylation trigger dissociation = stabilisation in the absence of phosphorylation (same behaviour without lumping reactions)
253	Dig2_[MAPK]_ppi-_Kss1_[Dock]	0	<Kss183or185P>	Corrected from !: As Kss1 can be dephosphorylated in any context, dimer could be permanent.
254	Dig2_[MAPK]_ppi-_Kss1_[Dock]	K-	<Kss183and185P>	delta_k_off pT = pY > pTpY
255	Fus3_P+_Dig2_[(MAPK)]	!	Dig2_[MAPK]--Fus3_[Dock]
256	Fus3_P+_Dig2_[(MAPK)]	!	<Fus180or182P>
257	Fus3_P+_Dig2_[(MAPK)]	K+	Fus3_[(T180)]-{P}	pY < pT < pTpY: K+
258	Fus3_P+_Dig2_[(MAPK)]	K+	Fus3_[(Y182)]-{P}	pY < pT < pTpY: K+
259	Kss1_P+_Dig2_[(MAPK)]	!	Dig2_[MAPK]--Kss1_[Dock]
260	Kss1_P+_Dig2_[(MAPK)]	!	<Kss183or185P>
261	Kss1_P+_Dig2_[(MAPK)]	K+	Kss1_[(T183)]-{P}	pY < pT < pTpY: K+
262	Kss1_P+_Dig2_[(MAPK)]	K+	Kss1_[(Y185)]-{P}	pY < pT < pTpY: K+
263	Ste12_Syn_Dig2	!	<Ste12act>
264	<Ste12act>	AND	Ste12_[Dig1]--0
265	<Ste12act>	AND	Ste12_[Dig2]--0
266	<Ste12act>	AND	Ste12_[MAPK]--0
267	Ste12_Syn_Far1	!	<Ste12act>
268	Ste12_Syn_Fus3	!	<Ste12act>
269	Ste12_Syn_Gpa1	!	<Ste12act>
270	Ste12_Syn_Msg5	!	<Ste12act>
271	Ste12_Syn_Ptp	!	<Ste12act>
272	Ste12_Syn_Sst2	!	<Ste12act>
273	Ste12_Syn_Ste2	!	<Ste12act>
Ub+	Far1_[MAPK]_ppi_Fus3_[Dock]	!	Far1_[(T306)]-{0}
#VALUE!	Far1_[MAPK]_ppi_Fus3_[Dock]	!	<Fus180or182P>
#VALUE!	Far1_[MAPK]_ppi_Fus3_[Dock]	0	<Fus180and182P>
#VALUE!	Far1_[MAPK]_ppi-_Fus3_[Dock]	K-	Far1_[(T306)]-{0}	Phosphorylation trigger dissociation = stabilisation in the absence of phosphorylation (same behaviour without lumping reactions)
#VALUE!	Far1_[MAPK]_ppi-_Fus3_[Dock]	0	<Fus180or182P>	Corrected from !: As Fus3 can be dephosphorylated in any context, dimer could be permanent.
#VALUE!	Far1_[MAPK]_ppi-_Fus3_[Dock]	K-	<Fus180and182P>	delta_k_off pT = pY > pTpY
#VALUE!	Fus3_P+_Far1_[(T306)]	!	Far1_[MAPK]--Fus3_[Dock]
#VALUE!	Fus3_P+_Far1_[(T306)]	!	<Fus180or182P>
#VALUE!	Fus3_P+_Far1_[(T306)]	K+	Fus3_[(T180)]-{P}	pY < pT < pTpY: K+
#VALUE!	Fus3_P+_Far1_[(T306)]	K+	Fus3_[(Y182)]-{P}	pY < pT < pTpY: K+
#VALUE!	Far1_[MAPK]_ppi_Kss1_[Dock]	!	Far1_[(T306)]-{0}
#VALUE!	Far1_[MAPK]_ppi_Kss1_[Dock]	!	<Kss183or185P>
#VALUE!	Far1_[MAPK]_ppi_Kss1_[Dock]	0	<Kss183and185P>
#VALUE!	Far1_[MAPK]_ppi-_Kss1_[Dock]	K-	Far1_[(T306)]-{0}	Phosphorylation trigger dissociation = stabilisation in the absence of phosphorylation (same behaviour without lumping reactions)
#VALUE!	Far1_[MAPK]_ppi-_Kss1_[Dock]	0	<Kss183or185P>	Corrected from !: As Kss1 can be dephosphorylated in any context, dimer could be permanent.
#VALUE!	Far1_[MAPK]_ppi-_Kss1_[Dock]	K-	<Kss183and185P>	delta_k_off pT = pY > pTpY
#VALUE!	Kss1_P+_Far1_[(T306)]	!	Far1_[MAPK]--Kss1_[Dock]
#VALUE!	Kss1_P+_Far1_[(T306)]	!	<Kss183or185P>
#VALUE!	Kss1_P+_Far1_[(T306)]	K+	Kss1_[(T183)]-{P}	pY < pT < pTpY: K+
#VALUE!	Kss1_P+_Far1_[(T306)]	K+	Kss1_[(Y185)]-{P}	pY < pT < pTpY: K+
#VALUE!	P_DEG_Gpa1	x	Gpa1_[Ste4]--Ste4_[Gpa1]			Added in gap filling
		67

## Sheet: ReactionTypeDefinition
!!SBtab TableType='rxnconReactionDefinitions' TableName='ReactionDefinitions'
!UID:Reaction	!UID:ReactionKey	!BidirectionalVerb	!MolTypeX	!ResolutionX	!MolTypeY	!ResolutionY	!SkeletonRule
phosphorylation	p+	no	Protein	component	Protein	residue	$x%# + $y%#$y%-{0} -> $x%# + $y%#$y%-{p}
dephosphorylation	p-	no	Protein	component	Protein	residue	$x%# + $y%#$y%-{p} -> $x%# + $y%#$y%-{0}
auto-phosphorylation	ap+	no	Protein	component	Protein	residue	$y%#$y%-{0} -> $y%#$y%-{p}
phosphotransfer	pt	no	Protein	residue	Protein	residue	$x%#$x%-{p} + $y%#$y%-{0} -> $x%#$x%-{0} + $y%#$y%-{p}
guanine-nucleotide-exchange	gef	no	Protein	component	Protein	residue	$x%# + $y%#$y%-{0} -> $x%# + $y%#$y%-{GTP}
GTPase-activation	gap	no	Protein	component	Protein	residue	$x%# + $y%#$y%-{GTP} -> $x%# + $y%#$y%-{0}
ubiquitination	ub+	no	Protein	component	Protein	residue	$x%# + $y%#$y%-{0} -> $x%# + $y%#$y%-{ub}
truncation	cut	no	Protein	component	Protein	residue	$x%# + $y%#$y%-{0} -> $x%# + $y%#$y%-{truncated}
protein-protein-interaction	ppi	yes	Protein	domain	Protein	domain	$x%#$x%--0 + $y%#$y%--0 -> $x%!$y%#$x%--$y%
intra-protein-interaction	ipi	yes	Protein	domain	Protein	domain	$x%#$x%--0!$y%--0 -> $x%#$x%--[$y.locus%]
interaction	i	yes	Any	domain	Any	domain	$x%#$x%--0 + $y%#$y%--0 -> $x%!$y%#$x%--$y%
protein-gene-interaction	bind	yes	Protein	domain	Gene	domain	$x%#$x%--0 + $y%#$y%--0 -> $x%!$y%#$x%--$y%
transcription	trsc	no	Protein	component	Gene	component	$x%# + $y%# -> $x%# + $y%# + $y.to_mrna_component_spec()%#0
translation	trsl	no	Protein	component	mRNA	component	$x%# + $y%# -> $x%# + $y%# + $y.to_protein_component_spec()%#0
synthesis	syn	no	Protein	component	Any	component	$x%# -> $x%# + $y%#0
degradation	deg	no	Protein	component	Any	component	$x%# + $y%# -> $x%#
auto-GuanineNucleotideExchange	aGEx	no	Protein	component	Protein	residue	$y%#$y%-{0} -> $y%#$y%-{GTP}
auto-GTPHydrolysis	aGHy	no	Protein	component	Protein	residue	$y%#$y%-{GTP} -> $y%#$y%-{0}

## Sheet: ModificationTypeDefinition
!!SBtab TableType='rxnconModificationTypes' TableName='ModificationTypes'
!UID:ModificationType	!UID:ModificationLabel
neutral	0
phosphor	p
ubiquitin	ub
GTP	GTP
truncated	truncated
